# Supplementary material for: Nonadditive gene expression is correlated with nonadditive phenotypic expression in interspecific triploid hybrids of willow (Salix spp.)
Source: G3 (Bethesda). 2021 Dec 21;12(3):jkab436. doi: 10.1093/g3journal/jkab436 (PMC9210313; doi:10.1093/g3journal/jkab436)
Supplement: jkab436_Supplemental_Tables [file jkab436_supplemental_tables.xlsx]

## Sheet: Table S1
Table S1. Common diploid parent dominant genes across all triploid family individuals.
Gene	Chr	Mb	Gene Annotation	log2 CPM
SapurV1A.1417s0070	6	10.261	hypothetical protein	2.6
SapurV1A.1417s0030	6	10.308	transmembrane protein, putative	1.5
SapurV1A.0659s0110	7	4.584	brassinosteroid insensitive 1	1.2
SapurV1A.0557s0080	10	14.137	UDP-glucosyltransferase 91A1	2.1
SapurV1A.0243s0410	10	17.997	Sec12-like protein 1	1.8
SapurV1A.0026s0110	11	8.065	ankyrin repeat protein	2.5
SapurV1A.0026s0120	11	8.1	ankyrin repeat protein	3
SapurV1A.0382s0200	14	4.163	alanine-tRNA ligase	1.2
SapurV1A.0052s0180	14	9.675	COBRA-like protein 7	1.7
SapurV1A.0154s0300	16	0.254	UDP-glucose flavonoid 3-O-glucosyltransferase	4.6
SapurV1A.0431s0060	16	9.053	isoamyl acetate-hydrolyzing esterase	1.8
SapurV1A.1116s0110	17	17.951	disease resistance RPP13-like protein 1	4.4
SapurV1A.0654s0010	654	0.018	UDP-glucosyltransferase 85A2	5
SapurV1A.1047s0020	1047	0.023	DEAD-box ATP-dependent RNA helicase 37	0.7
SapurV1A.4767s0010	4767	0.006	hypothetical protein	3.8

## Sheet: Table S2
Table S2. Common tetraploid parent dominant genes across all triploid family individuals.
Gene	Chr	Mb	Gene Annotation	log2 CPM
SapurV1A.0280s0010	1	2.776	beta-amyrin synthase	4.2
SapurV1A.0094s0530	1	5.302	hypothetical protein	0.7
SapurV1A.0267s0350	2	4.86	2-oxoisovalerate dehydrogenase alpha subunit	2.4
SapurV1A.0155s0140	2	18.308	Phi class glutathione transferase GSTF5	6.4
SapurV1A.1849s0020	3	0.028	B3 DNA binding domain	3.3
SapurV1A.0059s0740	3	12.728	hypothetical protein	4.5
SapurV1A.0009s1090	3	15.313	transglutaminase family protein	2.5
SapurV1A.0028s0020	4	1.803	cotton fiber, putative	2.3
SapurV1A.1124s0060	5	1.538	tau class glutathione transferase GSTU58	5.4
SapurV1A.1571s0080	5	2.789	RING/U-box superfamily protein MBR1	3.4
SapurV1A.0539s0260	5	18.201	chlorophyllase	2.1
SapurV1A.0001s2410	6	5.866	oxidosqualene cyclase	2.7
SapurV1A.0001s1650	6	6.407	dihydroflavonol-4-reductase	2.7
SapurV1A.0341s0030	6	15.772	GDSL-lipase	8.1
SapurV1A.0710s0050	6	21.582	transparent testa glabra 2	5.3
SapurV1A.0176s0500	8	6.8	MADS-box transcription factor AP1	2.9
SapurV1A.0580s0110	8	11.446	hAT family dimerization domain protein	1.5
SapurV1A.0206s0440	8	13.107	sieve element occlusion protein	1.7
SapurV1A.0330s0190	10	4.939	remorin, carboxy-terminal region protein	4.1
SapurV1A.0330s0230	10	4.967	3'-N-debenzoyl-2'-deoxytaxol N-benzoyltransferase	5.5
SapurV1A.0330s0240	10	4.973	3'-N-debenzoyl-2'-deoxytaxol N-benzoyltransferase	5.1
SapurV1A.0330s0260	10	5.003	3'-N-debenzoyl-2'-deoxytaxol N-benzoyltransferase	4.5
SapurV1A.0330s0270	10	5.008	3'-N-debenzoyl-2'-deoxytaxol N-benzoyltransferase	3.3
SapurV1A.1418s0080	10	5.013	3'-N-debenzoyl-2'-deoxytaxol N-benzoyltransferase	2.7
SapurV1A.0518s0140	10	17.249	pleckstrin-like (PH) and lipid-binding START domain	2.1
SapurV1A.0036s0120	10	18.313	oxalate oxidase, RmlC-like cupin protein	8.3
SapurV1A.0036s0140	10	18.328	oxalate oxidase, RmlC-like cupin protein	11.1
SapurV1A.1533s0080	11	0.759	MATE efflux family protein	10.6
SapurV1A.1533s0050	11	0.77	adenosine deaminase	5.9
SapurV1A.0679s0080	11	12.373	ankyrin repeat protein	3.9
SapurV1A.0527s0200	11	17.285	reticuline oxidase, berberine bridge enzyme related	4.9
SapurV1A.0202s0140	12	2.133	reticuline oxidase, berberine bridge enzyme related	1.9
SapurV1A.1070s0030	12	13.417	GDSL esterase/lipase	6.6
SapurV1A.1070s0020	12	13.424	GDSL esterase/lipase	6.4
SapurV1A.1196s0110	13	4.832	L-tyrosine decarboxylase	5.4
SapurV1A.0182s0060	13	9.083	target of Myb protein 1	5.8
SapurV1A.1866s0020	13	12.615	isoflavone reductase-P3	4.6
SapurV1A.0383s0160	13	12.99	isoflavone reductase-P3	6.9
SapurV1A.1156s0070	14	3.752	cytochrome P450 family protein	2.4
SapurV1A.0498s0210	15	2.07	HAT family dimerization protein	3.6
SapurV1A.0354s0280	15	13.271	myb-like DNA-binding domain, shaqkyf class	2.5
SapurV1A.0011s0470	15	17.984	tryptophan aminotransferase	4.8
SapurV1A.1225s0140	15	22.518	MATE efflux family protein	5.9
SapurV1A.0224s0010	16	5.047	glycoside hydrolase family 1 protein	1.5
SapurV1A.0008s0010	16	11.863	glycoside hydrolase family 1 protein	2.9
SapurV1A.0008s0190	16	12.02	glycoside hydrolase family 1 protein	4.9
SapurV1A.0005s0350	16	17.27	porin/voltage-dependent anion-selective channel protein	2.6
SapurV1A.1040s0100	16	25.15	receptor-like Serine/Threonine kinase	3.6
SapurV1A.0064s0010	16	25.265	polyphenol/catechol oxidase	6.5
SapurV1A.0064s0050	16	25.347	polyphenol/catechol oxidase	2.4
SapurV1A.0312s0020	17	2.675	RING-H2 zinc finger protein	0.9
SapurV1A.1999s0070	17	2.981	UDP-glucose flavonoid 3-O-glucosyltransferase	12.3
SapurV1A.0871s0040	17	5.145	F-box interaction domain protein	2.9
SapurV1A.0230s0160	17	15.348	phosphoribosylformimino-5-aminoimidazole carboxamide isomerase	7
SapurV1A.0314s0200	18	0.934	aspartyl protease	6.1
SapurV1A.0435s0070	18	5.303	Myb-like transcription factor glabra2	4.9
SapurV1A.0581s0030	18	8.135	cytosolic aldehyde dehydrogenase	5.7
SapurV1A.0724s0160	18	9.319	GDSL esterase/lipase	9.1
SapurV1A.0940s0020	18	9.414	GDSL esterase/lipase	7.6
SapurV1A.0034s0420	18	13.811	plastocyanin-like domain protein	0.9
SapurV1A.0553s0020	19	2.805	NBS-LRR resistance protein	2.8
SapurV1A.1054s0010	19	3.331	glycoside hydrolase family 1 protein	1.3
SapurV1A.0305s0160	305	0.203	ankyrin repeat protein	2.8
SapurV1A.0313s0200	313	0.271	GDSL-like lipase/acylhydrolase	8.5
SapurV1A.0395s0260	395	0.231	MATE efflux family protein	4.6
SapurV1A.0427s0090	427	0.092	transposase-associated domain protein	2.9
SapurV1A.0519s0030	519	0.023	beta-glucosidase	5.8
SapurV1A.0537s0240	537	0.166	flavonol 4'-sulfotransferase	2.9
SapurV1A.0537s0260	537	0.19	flavonol 4'-sulfotransferase	3.4
SapurV1A.0733s0010	733	0.01	lactoylglutathione lyase-like lyase	5.4
SapurV1A.0799s0040	799	0.043	ankyrin repeat protein	3.9
SapurV1A.0799s0060	799	0.067	ankyrin repeat protein	5.1
SapurV1A.0830s0010	830	0.064	nuclear-interacting partner of ALK	5.5
SapurV1A.0856s0020	856	0.027	hypothetical protein	1.7
SapurV1A.0941s0030	941	0.049	jacalin-like lectin domain protein	9.7
SapurV1A.0954s0060	954	0.075	NBS-LRR resistance protein	1.9
SapurV1A.1020s0050	1020	0.087	Serine/Threonine-kinase SAPK10	2.3
SapurV1A.1269s0010	1269	0.016	polarity axis stabilization protein, Afi1 N-terminal	2.2
SapurV1A.1551s0030	1551	0.029	transmembrane protein	6.3
SapurV1A.1572s0030	1572	0.037	Serine/Threonine kinase domain protein	4.3
SapurV1A.1612s0020	1612	0.026	CC-NBS-LRR resistance protein	1.8
SapurV1A.1631s0010	1631	0.013	serine carboxypeptidase	3.5
SapurV1A.1723s0100	1723	0.045	dirigent-like protein pDIR11	2.4
SapurV1A.1772s0030	1772	0.034	salicylate O-methyltransferase	4.1
SapurV1A.1878s0010	1878	0.011	plastocyanin-like domain protein	0.6
SapurV1A.2455s0030	2455	0.018	TIR-NBS-LRR disease resistance-like protein	2.7
SapurV1A.2466s0010	2466	0.008	linoleate 13S-lipoxygenase	9.5
SapurV1A.3023s0040	3023	0.012	P-coumaroyl shikimate 3'-hydroxylase	6.1
SapurV1A.3977s0030	3977	0.009	transmembrane protein	3.5
SapurV1A.4321s0010	4321	0.003	UDP-glucosyltransferase	3.8
SapurV1A.4344s0010	4344	0.003	phytol kinase	4.4

## Sheet: Table S3
Table S3. Functional enrichments for tetraploid-parent dominant genes.
Pathway ID	Pathway Description	Count	FDR
GO Molecular Function
GO:0008422	beta-glucosidase activity	4	0.0339
GO:0003824	catalytic activity	28	0.0448
KEGG Pathways
K00940	phenylpropanoid biosynthesis	6	0.0002
K00460	cyanoamino acid metabolism	4	0.0007
K01110	biosynthesis of secondary metabolites	10	0.0041
K01100	metabolic pathways	13	0.0097
K00500	starch and sucrose metabolism	4	0.0269

## Sheet: Table S4
Table S4. Genes with cis, trans, or cis‒trans compensatory regulatory classifications (i.e., not conserved or ambiguous), across all 3 triploid families. Unique regulatory classes observed for each gene within a family are separated by a comma.
Gene	Chr	Start	Gene Annotation	log2 CPM	Family 415	Family 423	Family 430
SapurV1A.0820s0070	1	3.257	naringenin-chalcone synthase	9.4	trans	cis + trans	cis + trans
SapurV1A.0260s0310	1	7.746	anthocyanidin synthase	8.5	trans	cis + trans	cis + trans
SapurV1A.1365s0070	1	17.426	light harvesting chlorophyll A-B-binding	10.1	trans	cis × trans	compensatory
SapurV1A.0004s0940	2	8.526	auxin-responsive protein (Aux/IAA)	9.1	cis	cis	cis
SapurV1A.0014s0660	2	19.863	PSI light harvesting chlorophyll A/B-binding	11.4	cis + trans	compensatory	cis
SapurV1A.0937s0100	2	22.463	hypothetical protein	9.1	cis + trans	cis × trans, trans	cis
SapurV1A.0937s0110	2	22.47	transmembrane protein	9.3	trans	cis	cis
SapurV1A.0056s0640	3	14.482	naringenin-chalcone synthase	7.9	cis	cis + trans	cis × trans
SapurV1A.0610s0050	4	0.582	MYB transcription factor	4.7	cis	trans	trans
SapurV1A.0722s0220	4	0.984	thiamine thiazole synthase	8.9	trans	cis × trans	cis × trans
SapurV1A.0315s0080	4	6.392	ribulose bisphosphate carboxylase small chain	11.7	trans	cis + trans	trans
SapurV1A.1318s0090	4	9.608	Non-specific lipid-transfer protein	9.7	cis	cis	cis
SapurV1A.0065s0400	4	18.062	Non-specific lipid-transfer protein	7.4	cis	cis × trans	cis
SapurV1A.1038s0020	5	0.186	plant/F25P12-18 protein	10	cis	cis × trans	cis
SapurV1A.0266s0210	5	22.609	glyceraldehyde-3-phosphate dehydrogenase	9.9	trans	compensatory	cis × trans
SapurV1A.0359s0030	6	0.767	phloem protein 2-A10	5.9	cis	cis	compensatory
SapurV1A.0141s0150	6	12.004	phenylalanine ammonia-lyase	10.5	cis	cis + trans	cis
SapurV1A.0616s0140	6	13.171	auxin-binding protein ABP19a	11.2	trans	cis × trans	cis × trans
SapurV1A.0166s0340	7	1.174	histone H4	8.8	cis	cis × trans	cis
SapurV1A.0415s0130	9	4.045	class I small heat shock protein	6.1	cis	cis	compensatory
SapurV1A.0027s0890	9	4.645	protein transporter SEC31	7.3	cis	cis	cis
SapurV1A.0042s0020	9	6.225	CHCH domain protein	8	cis	cis	cis
SapurV1A.2136s0020	9	7.492	Serine/Threonine kinase, plant-type protein	8.1	cis + trans	trans	trans
SapurV1A.1150s0050	9	10.474	aquaporin, MIP family, PIP subfamily	8.4	cis, trans	cis	trans
SapurV1A.0072s0630	10	11.825	stress responsive A/B barrel domain	7.1	cis	cis, cis × trans	cis
SapurV1A.0023s0970	10	16.458	glutathione S-transferase DHAR2	8.8	compensatory	cis	trans
SapurV1A.0023s0850	10	16.54	chalcone-flavonone isomerase 1	8.5	cis + trans	compensatory	compensatory
SapurV1A.0243s0490	10	17.936	histone H2B	8.9	cis	cis	cis
SapurV1A.0047s0140	11	15.535	tau class glutathione transferase GSTU8	8.3	cis, cis + trans	cis	cis
SapurV1A.0989s0030	12	3.892	pathogenesis-related protein bet V I family	8	trans	cis × trans	cis
SapurV1A.1070s0180	12	13.339	60S ribosomal protein L24	6.6	cis	cis	cis
SapurV1A.0920s0090	13	0.288	transmembrane protein	4.5	cis	cis	compensatory
SapurV1A.0088s0190	13	0.491	plant/F25P12-18 protein	9.5	cis + trans	cis	cis × trans
SapurV1A.0092s0020	13	2.383	cytochrome P450 family flavone synthase	9.3	cis	cis	cis
SapurV1A.0706s0160	14	1.043	progesterone 5 beta-reductase	9	cis	cis	cis
SapurV1A.0142s0220	14	12.239	GDSL esterase/lipase	8.8	trans	cis + trans	trans
SapurV1A.0322s0060	17	12.327	latex abundant protein	9.4	cis + trans	cis	cis
SapurV1A.0101s0240	17	14.514	ribulose bisphosphate carboxylase small chain	12.3	cis + trans	trans	trans
SapurV1A.0192s0200	18	2.238	protease inhibitor/seed storage/LTP family	9.2	cis + trans	cis × trans, trans	trans
SapurV1A.0034s0220	18	13.621	protease inhibitor/seed storage/LTP family	9.2	trans	cis + trans	cis, cis + trans
SapurV1A.0034s0800	18	14.077	Grx-C4-glutaredoxin	7.6	cis	cis	cis
SapurV1A.0054s0230	54	0.212	PSI light harvesting chlorophyll A/B-binding	7.3	cis	cis	cis
SapurV1A.0502s0110	502	0.11	oxygen-evolving enhancer protein	9	cis	cis	cis × trans
SapurV1A.0757s0060	757	0.043	plasma membrane intrinsic protein	9.5	trans	cis	cis × trans
SapurV1A.1208s0070	1208	0.044	UDP-glycosyltransferase	8.3	cis	cis	cis
SapurV1A.1305s0010	1305	0.002	kunitz trypsin inhibitor TI3	8.6	cis	cis × trans	trans
SapurV1A.2349s0020	2349	0.009	protease inhibitor/seed storage/LTP family	7.6	cis × trans	cis	cis
SapurV1A.3012s0030	3012	0.013	naringenin-chalcone synthase	9.1	cis + trans	cis	trans
SapurV1A.3261s0010	3261	0.007	microsomal glutathione S-transferase	6.7	cis	cis	compensatory

## Sheet: Table S5
Table S5. Functional enrichments for genes dramatically departed (Pr = 1×10-6) from expected dosage-based expression.
Pathway ID	Pathway Description	Count	FDR
GO Biological Process
GO:0009408	response to heat	7	3.5×10−05
GO:0009642	response to light intensity	6	3.5×10−05
GO:0006950	response to stress	18	4.3×10−05
GO:0009266	response to temperature stimulus	9	4.3×10−05
GO:0009628	response to abiotic stimulus	14	4.3×10−05
GO:0050896	response to stimulus	23	5.2×10−05
GO:0010035	response to inorganic substance	10	1.1×10−04
GO:0009644	response to high light intensity	4	1.2×10−03
GO:0042542	response to hydrogen peroxide	4	1.2×10−03
GO:0006979	response to oxidative stress	7	1.4×10−03
GO:0042221	response to chemical	14	6.0×10−03
GO:1901700	response to oxygen-containing compound	10	6.1×10−03
GO:0008152	metabolic process	28	1.6×10−02
GO Molecular Function
GO:0009055	electron carrier activity	21	5.3×10−18
GO:0031072	heat shock protein binding	13	4.8×10−06
GO Cellular Component
GO:0005737	cytoplasm	25	3.8×10−03
GO:0005622	intracellular	29	6.2×10−03
GO:0044424	intracellular part	29	6.2×10−03
GO:0005575	cellular component	32	4.2×10−02
GO:0005623	cell	29	4.2×10−02
KEGG Pathways
K04141	protein processing in endoplasmic reticulum	5	4.6×10−05

## Sheet: Table S6
Table S6. Median percent diploid (%) and log2 (P2X / P4X) difference between the parent and progeny (P - H) for Salix chromosomes 9 and 10.
Family	Clone	2X parent	4X parent	Chr	N Sites	Diploid (%)	P - H
415	12X-415-018	94006	01-200-003	9	3063	42.86	1.001
415	12X-415-020	94006	01-200-003	9	3095	36.11	1.429
415	12X-415-023	94006	01-200-003	9	3038	50	0.449
415	12X-415-031	94006	01-200-003	9	3071	51	0.446
415	12X-415-038	94006	01-200-003	9	3265	36.364	1.425
415	12X-415-054	94006	01-200-003	9	3296	35.294	1.469
415	12X-415-073	94006	01-200-003	9	3370	36.363	1.415
415	12X-415-074	94006	01-200-003	9	2590	50	0.469
415	12X-415-082	94006	01-200-003	9	3119	50	0.436
415	12X-415-257	94006	01-200-003	9	3103	50	0.47
415	12X-415-018	94006	01-200-003	10	5023	28.866	1.426
415	12X-415-020	94006	01-200-003	10	4531	36.363	0.959
415	12X-415-023	94006	01-200-003	10	5084	34.783	1.001
415	12X-415-031	94006	01-200-003	10	5043	34.999	1
415	12X-415-038	94006	01-200-003	10	4828	34.482	0.993
415	12X-415-054	94006	01-200-003	10	4884	33.853	1.051
415	12X-415-073	94006	01-200-003	10	4939	39.998	0.752
415	12X-415-074	94006	01-200-003	10	4382	35.293	0.971
415	12X-415-082	94006	01-200-003	10	5097	36.363	0.963
415	12X-415-257	94006	01-200-003	10	5099	33.34	0.979
Genome-wide average						35.91	1.005
423	12X-423-004	07-MBG-5027	01-200-003	9	6095	33.34	1.427
423	12X-423-034	07-MBG-5027	01-200-003	9	5520	50	0.453
423	12X-423-043	07-MBG-5027	01-200-003	9	5688	50	0.474
423	12X-423-048	07-MBG-5027	01-200-003	9	6656	33.333	1.438
423	12X-423-051	07-MBG-5027	01-200-003	9	6021	33.335	1.455
423	12X-423-063	07-MBG-5027	01-200-003	9	5911	33.34	1.431
423	12X-423-067	07-MBG-5027	01-200-003	9	5562	50	0.515
423	12X-423-070	07-MBG-5027	01-200-003	9	6345	33.333	1.433
423	12X-423-072	07-MBG-5027	01-200-003	9	6379	33.333	1.474
423	12X-423-004	07-MBG-5027	01-200-003	10	8740	33.333	1.001
423	12X-423-034	07-MBG-5027	01-200-003	10	8742	33.333	0.984
423	12X-423-043	07-MBG-5027	01-200-003	10	8809	33.336	0.922
423	12X-423-048	07-MBG-5027	01-200-003	10	9538	33.33	1
423	12X-423-051	07-MBG-5027	01-200-003	10	8346	33.335	0.978
423	12X-423-063	07-MBG-5027	01-200-003	10	8439	33.34	1
423	12X-423-067	07-MBG-5027	01-200-003	10	8832	33.333	1
423	12X-423-070	07-MBG-5027	01-200-003	10	8135	50	0
423	12X-423-072	07-MBG-5027	01-200-003	10	9037	33.333	1
Genome-wide average						33.74	0.972
430	13X-430-004	Jorr	01-200-006	9	5588	33.333	1.001
430	13X-430-005	Jorr	01-200-006	9	6265	33.333	0.995
430	13X-430-006	Jorr	01-200-006	9	6136	33.333	1.022
430	13X-430-016	Jorr	01-200-006	9	6141	33.32	1.001
430	13X-430-018	Jorr	01-200-006	9	6046	33.333	1
430	13X-430-025	Jorr	01-200-006	9	6385	33.33	1
430	13X-430-031	Jorr	01-200-006	9	6246	33.33	1.035
430	13X-430-033	Jorr	01-200-006	9	5735	33.332	1.026
430	13X-430-034	Jorr	01-200-006	9	6034	33.333	1
430	13X-430-035	Jorr	01-200-006	9	5526	33.335	0.999
430	13X-430-004	Jorr	01-200-006	10	7924	33.333	1
430	13X-430-005	Jorr	01-200-006	10	8858	33.333	0.943
430	13X-430-006	Jorr	01-200-006	10	8660	33.333	0.952
430	13X-430-016	Jorr	01-200-006	10	8549	33.333	0.913
430	13X-430-018	Jorr	01-200-006	10	8465	33.333	0.933
430	13X-430-025	Jorr	01-200-006	10	8977	33.335	0.908
430	13X-430-031	Jorr	01-200-006	10	8652	33.333	0.999
430	13X-430-033	Jorr	01-200-006	10	7950	33.333	0.969
430	13X-430-034	Jorr	01-200-006	10	8383	33.34	0.907
430	13X-430-035	Jorr	01-200-006	10	7774	33.34	0.892
Genome-wide average						33.55	0.956

## Sheet: Table S7
Table S7. Trait descriptions, abbreviations, and units, and time of measurement in years post-coppice (Yr) for field traits, and days after planting (dap) for greenhouse traits. Numbers after abbreviations in the manuscript refer to either days after planting (greenhouse traits) or year collected (field traits)
Abbreviation	Trait	Units	Field (Yr)	Greenhouse (dap)
Biomass
SDW	Total stem dry weight	g	-	77
LDW	Total leaf dry weight	g	-	77
RDW	Total root dry weight	g	-	77
SiDW	Sampled stem dry weight	g	1, 2	-
Stem Growth
HT	Plot height	m	0, 1, 2	14-77
TSL	Total stem length	cm	-	14-77
MSL	Mean stem length	cm	-	14-77
STN	Stem number	#	0, 1, 2	14-77
DIA	Stem diameter	cm	1, 2	77
SA	Stem area	cm2	1, 2	77
VOL	Stem volume	cm3	1, 2	77
DVOL	Stem mass	g	1, 2	77
ASN	Axial stem number	#	-	35, 70
SiDIA	Sampled stem diameter	cm	1, 2	-
SiSA	Sampled stem area	cm2	1, 2	-
Leaf growth
LFA	Leaf area	cm2	1, 2	70
LFL	Leaf length	cm	1, 2	70
LFW	Leaf width	cm	1, 2	70
LFP	Leaf perimeter	cm	1, 2	70
LFF	Leaf shape factor	0-1	1, 2	70
LFR	Leaf aspect ratio	-	1, 2	70
LFDW	Leaf dry weight	g	1, 2	70
SLA	Specific leaf area	cm2 g−1	1, 2	70
Canopy Architecture
CDIA	Crown diameter	cm	0, 1, 2	-
FORM	Crown form	°	0, 1, 2	-
Wood Chemical Composition
HCL	Hemicellulose content	%	2	-
CLS	Cellulose content	%	2	-
LIG	Lignin content	%	2	-
ASH	Ash content	%	2	-
DEN	Wood density	g cm−3	1, 2	-
Physiology and Phenology
SPAD	SPAD	SPAD units	0, 1, 2	14, 42, 70
RGR	Relative growth rate	cm d−1	0, 1.1, 1.2, 2	14-77
REC	Root electrical capacitance	nF	-	77
STC	Stem color	(0, 1, 2)	0	-
PHE	Vegetative phenology	0-5	-	7, 9, 11, 13, 15

## Sheet: Table S8
Table S8. Gene Ontology (GO) functional enrichments for genes commonly associated with heterosis for biomass yield and stem growth traits.
GO term	Ontology	Description	Query No.	Ref No.	p-value	FDR
Positively correlated (r > 0.6, n = 189)
GO:0003824	F	catalytic activity	87	9599	2.2e-07	3.6e-05
GO:0016740	F	transferase activity	45	3702	1.9e-06	0.00016
GO:0016758	F	transferase activity, hexosyl groups	12	496	6.8e-05	0.0037
GO:0016747	F	transferase activity, acyl groups, not amino-acyl	9	318	0.00019	0.0077
GO:0016746	F	transferase activity, acyl groups	9	336	0.00028	0.0092
GO:0016757	F	transferase activity, glycosyl groups	12	593	0.00034	0.0095
Inversely correlated (r < −0.6, n = 94)
GO:0005198	F	structural molecule activity	7	566	0.00086	0.032
GO:0003735	F	structural constituent of ribosome	6	504	0.0025	0.047
GO:0030529	C	ribonucleoprotein complex	6	539	0.0035	0.044
GO:0005840	C	ribosome	6	504	0.0025	0.044
GO:0043232	C	intracellular non-membrane-bounded organelle	7	751	0.0042	0.044
GO:0043228	C	non-membrane-bounded organelle	7	751	0.0042	0.044
